# Supplementary material for: Genome wide association study to detect genetic regions related to isoflavone content in a mutant soybean population derived from radiation breeding
Source: Front Plant Sci. 2022 Aug 18;13:968466. doi: 10.3389/fpls.2022.968466 (PMC9433930; doi:10.3389/fpls.2022.968466)
Supplement: Supplementary file 1 [file Data_Sheet_1.xlsx]

## Sheet: Table S1
Table S1. Information about qRT-PCR primers
Name	Locus tag	Description	Forward primer	Reverse primer
GmELF1B	Glyma.02g44460	Eukaryotic elongation factor 1 b	GTTGAAAAGCCAGGGGACA	TCTTACCCCTTGAGCGTGG
GmGST1-1	Glyma.05g206900	Glutathione S-transferase THETA1	TTCCTGCTTGGTGTCTCT	CTCAGTCCCAGTTTCAGC
GmGST1-2	Glyma.05g207000	Glutathione S-transferase THETA1	AGAAGGACCGTGATCGTA	GCCATCTGCCTGATTAGA

## Sheet: Table S2
Table S2. Information about QTNs for isoflavone contents in 2020 detected using MLM-based models
Trait	QTN	Chr	Position (bp)	SNP_POS	Effect	-log10(P)	R2	MAF	Allele	Method	Candidate gene	Symbol	Description
DZE	Gly02_23495888	2	23495888	223495888	-1.8	6.47	16.32	0.1	G/A	5
DZE	Gly02_36639479	2	36639479	236639479	9.19 ~ 14.13	9.19 ~ 10.17	8.82 ~ 19.16	0.5	G/A	1,2,4	Glyma.02g193500		NAD(P)-binding Rossmann-fold superfamily protein
DZE	Gly05_38440675	5	38440675	538440675	-1.53 ~ -0.77	6.65 ~ 6.76	8.57 ~ 10.50	0.32	A/G	1,2,4	Glyma.05g200700	SFC, VAN3, AGD3	ARF GTPase-activating protein
DZE	Gly10_45467630	10	45467630	1045467630	8.69	6.81	8.21	0.5	A/C	1,2,4,6	Glyma.10g223800		Basic-leucine zipper (bZIP) transcription factor family protein
DZE	Gly10_46461611	10	46461611	1046461611	-1.32 ~ -0.90	6.40 ~ 7.09	1.71 ~ 3.41	0.32	G/A	1,2,4,5	Glyma.10g235200		VASCULAR-RELATED NAC-DOMAIN 6
DZE	Gly10_49323094	10	49323094	1049323094	12.44 ~ 16.51	6.23 ~ 21.67	16.85 ~ 27.89	0.01 ~ 0.50	C/T	1,2,4,6,7	Glyma.10g271000		Protein of unknown function (DUF1218)
DZE	Gly14_3713128	14	3713128	1403713128	1.63 , 1.90	7.54	9.21 , 10.79	0.25	C/A	1,7	Glyma.14g048000	AIR3	Subtilisin-like serine endopeptidase family protein
DZE	Gly18_55347074	18	55347074	1855347074	-1.21 , -1.17	7.12, 7.41	2.26 , 4.87	0.22	T/A	4,5
DZE	Gly20_8666294	20	8666294	2008666294	0.9697	7.958	3.7211	0.2	G/A	4	Glyma.20g046800	ATCDPMEK, PDE277 ISPE, CDPMEK	4-(cytidine 5'-phospho)-2-C-methyl-D-erithritol kinase
GLE	Gly02_38740302	2	38740302	238740302	4.34 ~ 6.41	6.25 ~ 10.26	1.67 ~ 17.25	0.49	C/A	1,2,4,6	Glyma.02g202300		Pseudouridine synthase family protein
GLE	Gly05_39039365	5	39039365	539039365	-3.05 , -1.46	7.21 , 10.00	6.26 , 13.64	0.47	C/T	3,4
GLE	Gly05_41272024	5	41272024	541272024	-2.59	10.6	9.13	0.08	A/T	4
GLE	Gly08_15472208	8	15472208	815472208	1.57 , 4.68	5.95 , 6.72	4.32 , 8.17	0.07	A/G	3,5	Glyma.08g192300	AtIDD7, IDD7	indeterminate(ID)-domain 7
GLE	Gly08_17180773	8	17180773	817180773	-1.83	6.64	5	0.082	C/T	4	Glyma.08g212900	FAD5, FADB JB67, ADS3	fatty acid desaturase 5
GLE	Gly09_38479648	9	38479648	938479648	-1.7	7.25	10.71	0.16	T/C	2	Glyma.09g160600	RKL1	receptor-like kinase 1
GLE	Gly10_17095943	10	17095943	1017095943	-1.4	5.79	16.15	0.27	G/A	5
GLE	Gly10_45467630	10	45467630	1045467630	8.93	6.17	11.19	0.5	A/C	5	Glyma.10g223800		Basic-leucine zipper (bZIP) transcription factor family protein
GLE	Gly11_589619	11	589619	1100589619	-2.67	12.71	14.88	0.07	T/A	2
GLE	Gly20_7169981	20	7169981	2007169981	1.15	5.72	7.93	0.26	G/A	6	Glyma.20g040700	SMG7	Telomerase activating protein Est1
GNE	Gly02_10161443	2	10161443	210161443	-2.03 , -1.64	7.44 , 8.20	10.94 , 17.07	0.15	T/C	2,4	Glyma.02g106700	SBH2	sphingoid base hydroxylase 2
GNE	Gly03_4277632	3	4277632	304277632	-2.07	8	9.48	0.08	G/A	1	Glyma.03g035300	ATSIK	Protein kinase superfamily protein
GNE	Gly05_24419928	5	24419928	524419928	1.09	6.8	6.92	0.32	C/T	4
GNE	Gly05_38940662	5	38940662	538940662	-0.95	5.79	5.74	0.45	T/C	2	Glyma.05g207000	ATGSTT1, GST1, GSTT1	glutathione S-transferase THETA 1
GNE	Gly10_43258581	10	43258581	1043258581	1.01 , 1.52	6.76 , 12.05	6.32 , 10.96	0.45	A/T	1,2	Glyma.10g201300	MTM1, AtMTM1	Myotubularin-like phosphatases II superfamily
GNE	Gly10_45467630	10	45467630	1045467630	8.15 ~ 9.52	7.54 ~ 8.03	8.41 ~ 9.52	0.5	A/C	1,4,6	Glyma.10g223800		Basic-leucine zipper (bZIP) transcription factor family protein
GNE	Gly10_49323094	10	49323094	1049323094	9.88 ~ 12.91	9.56 ~ 12.28	12.97 ~ 22.62	0.05	C/T	1,2,4,6	Glyma.10g271000		Protein of unknown function (DUF1218)
GNE	Gly19_1270108	19	1270108	1901270108	-0.75 , -0.72	5.72 , 6.6	3.20 , 12.8	0.49	G/A	4,5
GNE	Gly19_14354679	19	14354679	1914354679	-2.25	7.81	2.52	0.48	G/A	6
GNE	Gly20_8460978	20	8460978	2008460978	1.5076	10.16	11.18	0.29	T/G	1
DZI	Gly04_26325280	4	26325280	426325280	-58.85	7.6	7.48	0.17	A/T	1	Glyma.04g144300	ENO1	enolase 1
DZI	Gly04_30558742	4	30558742	430558742	351.75 ~ 385.37	6.13 ~ 7.23	10.04 ~ 10.72	0.5	C/T	2,4,6
DZI	Gly05_38940662	5	38940662	538940662	-117.49 ~ -50.67	6.22 ~ 8.41	8.76 ~ 14.28	0.45	T/C	2,3,4	Glyma.05g207000	ATGSTT1, GST1, GSTT1	glutathione S-transferase THETA 1
DZI	Gly07_5720658	7	5720658	705720658	-112.56 ~ -84.55	5.85 ~ 9.56	9.69 ~ 18.18	0.46	G/C	4,5,6	Glyma.07g064100
DZI	Gly14_38439549	14	38439549	1438439549	128.52 , 147.19	6.08 , 7.34	11.55 , 13.48	0.48	A/G	4,6
DZI	Gly15_17978242	15	17978242	1517978242	66.77	6.29	11.19	0.22	T/A	1,4,6	Glyma.15g182800		Phosphoinositide phosphatase family protein
DZI	Gly18_13253076	18	13253076	1813253076	-48.31	5.97	7.58	0.2	T/C	6
DZI	Gly20_8666294	20	8666294	2008666294	50.37 , 124.23	6.56 , 6.95	8.99 , 10.75	0.2	G/A	3,5	Glyma.20g046800	ATCDPMEK, PDE277 ISPE, CDPMEK	4-(cytidine 5'-phospho)-2-C-methyl-D-erithritol kinase
DZI	Gly20_27435827	20	27435827	2027435827	44.45	6.36	6.5	0.26	A/G	3
GLI	Gly14_38439549	14	38439549	1438439549	73.22	6.56	20.44	0.48	A/G	2
GLI	Gly18_2073999	18	2073999	1802073999	22.45	7.48	5.86	0.36	G/A	1
GLI	Gly20_22916474	20	22916474	2022916474	30.71 ~ 37.96	7.13 ~ 10.20	15.51 ~ 21.53	0.17 ~ 0.18	A/T	1,4,6
GNI	Gly02_38740302	2	38740302	238740302	263.71 ~ 307.91	5.78 ~ 12.16	13.07 ~ 22.36	0.02 ~ 0.50	C/A	4,6,7	Glyma.02g202300		Pseudouridine synthase family protein
GNI	Gly05_35170270	5	35170270	535170270	525.77	5.87	0.16	0.03	G/A	7	Glyma.05g160000	CESA8, IRX1 ATCESA8, LEW2	cellulose synthase family protein
GNI	Gly05_38940662	5	38940662	538940662	-83.91 , -64.22	9.82 , 10.48	9.47 , 13.47	0.45	T/C	1,2	Glyma.05g207000	ATGSTT1, GST1, GSTT1	glutathione S-transferase THETA 1
GNI	Gly05_39039365	5	39039365	539039365	-152.06 ~ -47.36	5.84 ~ 12.93	8.33 ~ 19.88	0.47	C/T	3,4,5,6
GNI	Gly05_41272024	5	41272024	541272024	-324.75	5.77	17.04	0.08	A/T	7
GNI	Gly10_45467630	10	45467630	1045467630	397.33 , 452.23	6.68 , 7.82	5.82 , 10.91	0.05	A/C	1,2	Glyma.10g223800		Basic-leucine zipper (bZIP) transcription factor family protein
GNI	Gly11_508733	11	508733	1100508733	-84.23	6.59	3.42	0.05	A/G	4	Glyma.11g007200
GNI	Gly11_589619	11	589619	1100589619	-115.94	10.84	17.65	0.07	T/A	6
GNI	Gly15_24347624	15	24347624	1524347624	-137.63	9.52	4.64	0.04	C/T	1	Glyma.15g200200	NHX2, ATNHX2	sodium hydrogen exchanger 2
GNI	Gly15_47928380	15	47928380	1547928380	170.09	5.7833	8.5951	0.1349	T/C	3	Glyma.15g251200		CONTAINS InterPro DOMAIN/s: Retrotransposon gag protein
GNI	Gly18_56278301	18	56278301	1856278301	-42.33	6.35	5.72	0.33	T/C	2	Glyma.18g281800		Homeodomain-like superfamily protein
GNI	Gly20_8460978	20	8460978	2008460978	56.95	7.42	4.32	0.3	T/G	1
GNI	Gly20_16191481	20	16191481	2016191481	53.12 , 68.88	7.24 , 8.18	4.91 , 13.55	0.2	A/G	4,6
MDZI	Gly04_26325280	4	26325280	426325280	-179.27	12.73	5.74	0.17	A/T	1	Glyma.04g144300	ENO1	enolase 1
MDZI	Gly04_30558742	4	30558742	430558742	750.06 , 891.52	6.25 , 10.9	8.02 , 8.56	0.5	C/T	2,4
MDZI	Gly05_38940662	5	38940662	538940662	-316.48 ~ -85.11	6.32 ~ 11.74	3.09 ~ 10.23	0.45	T/C	1,2,3,4,5,6	Glyma.05g207000	ATGSTT1, GST1, GSTT1	glutathione S-transferase THETA 1
MDZI	Gly08_12085018	8	12085018	812085018	-115.85	5.7	4.85	0.36	T/G	2	Glyma.08g156300
MDZI	Gly09_33897376	9	33897376	933897376	487.38	6.41	5.09	0.5	C/T	4	Glyma.09g137000	NLP7	NIN like protein 7
MDZI	Gly09_38479648	9	38479648	938479648	-151.53	7.86	9.28	0.16	T/C	6	Glyma.09g160600	RKL1	receptor-like kinase 1
MDZI	Gly13_28353164	13	28353164	1328353164	-119.96	8.99	5.65	0.45	C/T	4
MDZI	Gly18_14492515	18	14492515	1814492515	-130.97 , -97.44	7.96 , 8.46	4.35 , 8.84	0.23	G/A	4,6	Glyma.18g117600		Pentatricopeptide repeat (PPR) superfamily protein
MDZI	Gly18_43594312	18	43594312	1843594312	159.68	8.3	14.27	0.22	C/A	6	Glyma.18g181200	PRT6	proteolysis 6
MDZI	Gly20_8666294	20	8666294	2008666294	123.66	6.4	16.67	0.2	G/A	5	Glyma.20g046800	ATCDPMEK, PDE277 ISPE, CDPMEK	4-(cytidine 5'-phospho)-2-C-methyl-D-erithritol kinase
MDZI	Gly20_16191481	20	16191481	2016191481	122.93 , 136.86	7.21 , 13.50	7.46 , 8.23	0.2	A/G	4,6
MDZI	Gly20_35583722	20	35583722	2035583722	-107.66 , -98.80	6.80 , 8.15	2.07 , 7.84	0.43	A/G	1,2	Glyma.20g114000	PDF1, PR 65, PP2AA2	protein phosphatase 2A subunit A2
MGLI	Gly01_50668724	1	50668724	150668724	43.91 ~ 52.10	6.06 ~ 9.76	11.76 ~ 12.91	0.2273	T/G	1,2,4	Glyma.01g169200	FAH1, CYP84A1	ferulic acid 5-hydroxylase 1
MGLI	Gly02_23139825	2	23139825	223139825	39.86	6.22	6.88	0.17	G/A	4
MGLI	Gly02_23874017	2	23874017	223874017	-49	7.75	11.12	0.26	C/T	1	Glyma.02g164700	LUH	LEUNIG_homolog
MGLI	Gly03_142722	3	142722	300142722	-64.00 , -50.16	6.33 , 10.09	13.88 , 16.74	0.22	G/C	1,2	Glyma.03g001100		unknown protein
MGLI	Gly05_32128277	5	32128277	532128277	38.45 , 106.65	6.78 , 8.81	6.85 , 16.34	0.39 ~ 0.40	T/G	1,2	Glyma.05g127800	ATSS4, SSIV, SS4	starch synthase 4
MGLI	Gly14_35936639	14	35936639	1435936639	41.15 ~ 106.16	5.76 ~ 7.77	2.29 ~ 7.75	0.14 ~ 0.15	C/G	1,2,3
MGLI	Gly18_27940273	18	27940273	1827940273	45.35	7.3	9.08	0.2	C/G	1
MGLI	Gly20_22916279	20	22916279	2022916279	45.81 , 53.79	6.12 , 9.10	9.31 , 13.29	0.3	T/C	1,4
MGNI	Gly02_38740302	2	38740302	238740302	465.57 , 504.72	6.07 , 7.48	2.12 , 9.9	0.49	C/A	1,4	Glyma.02g202300		Pseudouridine synthase family protein
MGNI	Gly04_30558742	4	30558742	430558742	831.46 , 843.02	5.78 , 5.93	7.01 , 9.87	0.5	C/T	4,6
MGNI	Gly05_35170270	5	35170270	535170270	1261.72	6.05	17	0.03	G/A	7	Glyma.05g160000	CESA8, IRX1 ATCESA8, LEW2	cellulose synthase family protein
MGNI	Gly05_36172459	5	36172459	536172459	-312.86	9.61	6.96	0.09	C/T	1	Glyma.05g171500		Carbohydrate-binding X8 domain superfamily protein
MGNI	Gly05_38940662	5	38940662	538940662	-318.26 ~ -125.76	6.33 ~ 8.70	4.27 ~ 14.98	0.45	T/C	1,2,3,4,6	Glyma.05g207000	ATGSTT1, GST1, GSTT1	glutathione S-transferase THETA 1
MGNI	Gly05_41272024	5	41272024	541272024	-831.48	5.75	17.47	0.08	A/T	7
MGNI	Gly11_589619	11	589619	1100589619	-207.58 , -250.58	7.47 , 10.66	11.55 , 11.61	0.07	T/A	4,6
MGNI	Gly15_24347662	15	24347662	1524347662	-206.83 ~ -223.68	6.59 ~ 8.43	6.76 ~ 11.11	0.06	T/C	2,4,6	Glyma.15g200200	NHX2, ATNHX2	sodium hydrogen exchanger 2
MGNI	Gly15_47928380	15	47928380	1547928380	287.69, 438.17	6.34 , 7.57	10.91 , 20.00	0.06 ~ 0.13	T/C	2,7	Glyma.15g251200		unknown protein
MGNI	Gly20_8460978	20	8460978	2008460978	304.24	6.83	8.27	0.29	T/G	3
MGNI	Gly20_8666294	20	8666294	2008666294	168.65	11.37	21.77	0.2	G/A	5	Glyma.20g046800	ATCDPMEK, PDE277 ISPE, CDPMEK	4-(cytidine 5'-phospho)-2-C-methyl-D-erithritol kinase
ADZI	Gly02_38740302	2	38740302	238740302	59.96	11.4	9.75	0.5	C/A	4	Glyma.02g202300		Pseudouridine synthase family protein
ADZI	Gly04_30558742	4	30558742	430558742	77.35	6.14	4.12	0.5	C/T	4
ADZI	Gly05_38940662	5	38940662	538940662	-10.93 , -13.81	6.47 , 9.32	11.54 , 19.17	0.45	T/C	5,6	Glyma.05g207000	ATGSTT1, GST1 GSTT1	glutathione S-transferase THETA 1
ADZI	Gly05_39039365	5	39039365	539039365	-31.76 ~ -13.62	5.80 ~ 9.93	6.47 ~ 14.38	0.47	C/T	1,3,4
ADZI	Gly06_13638356	6	13638356	613638356	-18.35	6.03	3.8	0.06	C/A	4	Glyma.06g164700	AGD1	ARF-GAP domain 1
ADZI	Gly08_12085018	8	12085018	812085018	-12.79 , -16.47	5.73 , 9.94	4.65 , 7.92	0.35 ~ 0.36	T/G	1,2	Glyma.08g156300
ADZI	Gly11_508733	11	508733	1100508733	-28.11	5.9	10	0.05	A/G	1	Glyma.11g007200
ADZI	Gly15_24347662	15	24347662	1524347662	-21.53	5.95	9.23	0.06	T/C	6	Glyma.15g200200	NHX2, ATNHX2	sodium hydrogen exchanger 2
ADZI	Gly15_47928380	15	47928380	1547928380	23.82 , 45.19	6.09 , 7.44	10.06 , 19.00	0.06 ~ 0.13	T/C	3,7	Glyma.15g251200		unknown protein
ADZI	Gly20_8188732	20	8188732	2008188732	37.23	7.54	9.66	0.17	G/C	3
ADZI	Gly20_8666294	20	8666294	2008666294	17.3	8.84	14.51	0.2	G/A	6	Glyma.20g046800	ATCDPMEK, PDE277 ISPE, CDPMEK	4-(cytidine 5'-phospho)-2-C-methyl-D-erithritol kinase
ADZI	Gly20_16191481	20	16191481	2016191481	14.32 ~ 15.48	7.78 ~ 10.48	6.74 ~ 10.27	0.20 ~ 0.21	A/G	1,2,4
AGNI	Gly11_31915827	11	31915827	1131915827	-0.57	5.94	7.4	0.43	A/T	4	Glyma.11g224400		Major facilitator superfamily protein
AGNI	Gly13_7669216	13	7669216	1307669216	0.51	5.75	13.6	0.13	C/A	4
AGNI	Gly13_14630892	13	14630892	1314630892	0.40 , 0.44	6.41 , 8.36	5.91 , 7.36	0.35	G/A	4,6	Glyma.13g050300	COL2, ATCOL2	CONSTANS-like 2
AGNI	Gly13_39162381	13	39162381	1339162381	-0.32	5.87	4.21	0.26	T/C	4	Glyma.13g291400		basic helix-loop-helix (bHLH) DNA-binding superfamily protein
AGNI	Gly16_36602614	16	36602614	1636602614	-0.60 , -0.50	6.77 , 9.11	8.93 , 13.87	0.37	C/A	4,6
AGNI	Gly18_27825342	18	27825342	1827825342	0.56 , 0.57	6.43 , 6.79	13.34 , 14.11	0.3	C/T	1,2
AGNI	Gly20_22916487	20	22916487	2022916487	0.48	6.61	9.4	0.21	A/C	2
TI	Gly02_38740302	2	38740302	238740302	1199.89 ~ 1680.98	6.40 ~ 9.15	2.82 ~ 15.73	0.49	C/A	1,2,4,6	Glyma.02g202300		Pseudouridine synthase family protein
TI	Gly03_42598509	3	42598509	342598509	-289.12 , -281.7	6.33 , 6.82	4.17 , 4.84	0.31	C/G	2,4	Glyma.03g223200		Nucleotide-sugar transporter family protein
TI	Gly04_26325280	4	26325280	426325280	-428.107	6.96	3.64	0.17	A/T	1	Glyma.04g144300	ENO1	enolase 1
TI	Gly04_30558742	4	30558742	430558742	2331.81 ~ 2665.47	6.54 ~ 8.49	6.04 ~ 9.9	0.5	C/T	2,4,6
TI	Gly05_38940662	5	38940662	538940662	-837.84 ~ -318.64	5.96 ~ 12.95	6.22 ~ 13.84	0.45	T/C	1,2,3,4,5	Glyma.05g207000	ATGSTT1, GST1 GSTT1	glutathione S-transferase THETA 1
TI	Gly09_9148194	9	9148194	909148194	345.69 , 360.75	5.95 , 7.44	2.81 , 6.40	0.21	G/A	1,2
TI	Gly15_24347624	15	24347624	1524347624	-745.38	10.76	5.32	0.04	C/T	4	Glyma.15g200200	NHX2, ATNHX2	sodium hydrogen exchanger 2
TI	Gly20_8188732	20	8188732	2008188732	425.48	7.93	18.31	0.17	G/C	5

## Sheet: Table S3
Table S3. Information about QTNs for isoflavone contents in 2021 detected using MLM-based models
Trait	QTN	Chr	Position (bp)	SNP_POS	Effect	-log10(P)	R2	MAF	Allele	Method	Candidate gene	Symbol	Description
DZE	Gly03_40639077	3	40639077	340639077	16.3	7.12	12.3	0.5	C/A	1	Glyma.03g196800		Nucleic acid-binding, OB-fold-like protein
GLE	Gly03_40639077	3	40639077	340639077	26.84 ~ 29.05	11.33 ~ 34.53	35.00 ~ 58.24	0.01 - 0.50	C/A	1,2,4,7	Glyma.03g196800		Nucleic acid-binding, OB-fold-like protein
GLE	Gly07_27265240	7	27265240	727265240	10.24	7.13	12.45	0.4973	T/G	6
GLE	Gly18_17417999	18	17417999	1817417999	9.22 ~ 12.19	5.85 ~ 10.71	6.07 ~ 8.98	0.4973	A/T	1,2,4
GNE	Gly03_40639077	3	40639077	340639077	33.69 ~ 39.51	10.28 ~ 20.15	31.69 ~ 57.37	0.4973	C/A	1,2,4,7	Glyma.03g196800		Nucleic acid-binding, OB-fold-like protein
GNE	Gly10_18607040	10	18607040	1018607040	16	6.16	17	0.18	A/G	7
DZI	Gly04_30558742	4	30558742	430558742	281.11 ~ 366.70	6.36 ~ 9.94	13.85 ~ 19.36	0.4973	C/T	1,2,4,6
DZI	Gly05_3280752	5	3280752	503280752	41.35 ~ 56.25	6.15 ~ 8.54	9.16 ~ 19.67	0.1898	G/A	1,2,4,6	Glyma.05g037100		Uncharacterised protein family (UPF0497)
DZI	Gly06_11944835	6	11944835	611944835	-41.34 , -33.07	5.11 , 6.61	5.42 , 7.66	0.35 , 0.36	G/C	1,2	Glyma.06g146400	DPE1	disproportionating enzyme
DZI	Gly06_48411844	6	48411844	648411844	32.83 , 35.44	6.22 , 6.65	2.95 , 3.11	0.26 , 0.27	G/A	1,2	Glyma.06g295200		Major facilitator superfamily protein
DZI	Gly09_43398757	9	43398757	943398757	-38.55 , -32.46	6.02 , 9.04	7.66 , 9.33	0.4011	G/C	2,4
DZI	Gly20_32811819	20	32811819	2032811819	42.23 ~ 107.06	6.66 ~ 8.69	12.78 ~ 14.84	0.30 - 0.31	C/T	1,2,6
GLI	Gly17_37523921	17	37523921	1737523921	-27.80 , -21.16	5.72 , 7.98	12.65 , 25.26	0.1631	C/T	4,6	Glyma.17g222400		Transducin/WD40 repeat-like superfamily protein
GLI	Gly18_5136432	18	5136432	1805136432	15.45 ~ 19.54	6.93 ~ 7.56	5.74 ~ 9.18	0.37 - 0.38	G/T	1,2,4	Glyma.18g058300		O-Glycosyl hydrolases family 17 protein
GLI	Gly19_38309680	19	38309680	1938309680	16.87 , 18.65	6.81	10.19 , 12.45	0.2005	A/T	1,2	Glyma.19g125000		Transducin/WD40 repeat-like superfamily protein
GNI	Gly03_40639077	3	40639077	340639077	613.86 ~ 617.89	7.09 ~ 15.78	23.00 ~ 26.02	0.01 - 0.50	C/A	1,2,4,7	Glyma.03g196800		Nucleic acid-binding, OB-fold-like protein
GNI	Gly04_30558742	4	30558742	430558742	325.03 ~ 374.79	6.50 ~ 7.50	7.03 ~ 12.12	0.4973	C/T	2,4,6
GNI	Gly06_14285448	6	14285448	614285448	-75.44	7.44	10.35	0.1005	A/G	2	Glyma.06g170500		unknown protein
GNI	Gly18_56278301	18	56278301	1856278301	-46.47 , -38.91	5.88 , 6.84	4.66 , 6.07	0.3307	T/C	2,4	Glyma.18g281800		Homeodomain-like superfamily protein
GNI	Gly20_32811819	20	32811819	2032811819	59.81 , 68.25	8.79 , 10.44	11.59 , 19.26	0.30 , 0.31	C/T	1,6
MDZI	Gly04_30558742	4	30558742	430558742	971.73 ~ 1241.39	9.03 ~ 10.26	14.44 ~ 22.13	0.4973	C/T	1,2,4,6
MDZI	Gly07_35260079	7	35260079	735260079	-116.13	7.95	8.56	0.2275	T/G	7	Glyma.07g185000		Ankyrin repeat family protein with DHHC zinc finger domain
MDZI	Gly13_10600188	13	10600188	1310600188	155.12 , 176.49	6.07 , 6.13	15.42 , 16.52	0.3824	T/G	1,2	Glyma.13g033900		Protein kinase superfamily protein
MDZI	Gly20_32811819	20	32811819	2032811819	93.33 ~279.11	5.88 ~ 8.00	6.04 ~ 11.87	0.30 - 0.31	C/T	1,2,3,4,6
MGLI	Gly01_47747264	1	47747264	147747264	-140.64	7.71	4.01	0.4921	G/C	2	Glyma.01g143700	LBD31	LOB domain-containing protein 31
MGNI	Gly04_30558742	4	30558742	430558742	975.91 ~ 1199.61	7.15 ~ 7.96	7.38 ~ 15.97	0.4973	C/T	1,2,4,6
MGNI	Gly05_41272024	5	41272024	541272024	-245.86 ~ -319.44	6.64 ~ 10.23	9.43 ~ 18.83	0.0802	A/T	1,2,4,6
MGNI	Gly20_8188732	20	8188732	2008188732	159.54	9.55	18.63	0.1711	G/C	5
MGNI	Gly20_32811819	20	32811819	2032811819	153.07 ~ 204.05	9.47 ~ 12.31	6.37 ~ 21.93	0.30 - 0.31	C/T	1,2,4,6
ADZI	Gly04_30558742	4	30558742	430558742	89.22 ~ 105.52	6.97 ~ 9.14	5.86 ~ 9.46	0.4973	C/T	1,2,4,6
ADZI	Gly05_41272024	5	41272024	541272024	-19.42 , -23.10	6.82 , 9.50	5.69 , 12.88	0.0802	A/T	1,6
ADZI	Gly18_9120415	18	9120415	1809120415	11.08	6.08	6.65	0.29	C/T	5	Glyma.18g091300		NAD(P)-binding Rossmann-fold superfamily protein
ADZI	Gly18_56278301	18	56278301	1856278301	-12.96	9.22	5.23	0.3342	T/C	1	Glyma.18g281800		Homeodomain-like superfamily protein
ADZI	Gly20_32811819	20	32811819	2032811819	14.10 ~ 26.37	5.75 ~ 10.69	5.46 ~ 21.18	0.30 - 0.31	C/T	1,2,3,6
AGNI	Gly03_44865726	3	44865726	344865726	-1.05	10.61	11.3	0.4	G/A	4	Glyma.03g253000	PIR, KLK, PIR121, SRA1, PIRP	transcription activators	Genome assembly of the JD17 soybean provides a new reference genome for Comparative genomics	symbiotic nitrogen fixation genes
AGNI	Gly11_375480	11	375480	1100375480	-1.60 ~ -1.30	8.07 ~ 9.57	12.83 ~ 34.48	0.0963	A/G	1,5,7	Glyma.11g004900		SNARE associated Golgi protein family
AGNI	Gly11_999281	11	999281	1100999281	-1.1	6.43	20	0.15	T/C	6	Glyma.11g014400	FKBP53, ATFKBP53	FK506 BINDING PROTEIN 53	[HTML] Quantitative phosphoproteomic analysis provides insights into the aluminum-responsiveness of Tamba black soybean	aluminum-responsiveness
AGNI	Gly11_34219363	11	34219363	1134219363	-0.81 , -0.97	7.56 , 9.09	9.21 , 12.33	0.47 - 0.48	T/C	1,2
AGNI	Gly14_3948035	14	3948035	1403948035	0.77	10.35	8.33	0.3797	G/A	2	Glyma.14g050200	HUB2	histone mono-ubiquitination 2
AGNI	Gly16_36002945	16	36002945	1636002945	1.64 ~ 3.31	6.23 ~ 9.86	11.54 ~ 17.17	0.08 - 0.09	C/T	1,3,6
AGNI	Gly20_39536363	20	39536363	2039536363	0.82 , 1.67	6.41 , 7.48	8.13 , 13.14	0.3984	A/G	1,3	Glyma.20g156500	ANL2, AHDP	Homeobox-leucine zipper family protein / lipid-binding START domain-containing protein
TI	Gly01_14795614	1	14795614	114795614	327.57 , 480.17	5.85 , 8.61	12.17 , 19.91	0.24 - 0.25	C/T	4,5
TI	Gly04_30558742	4	30558742	430558742	2839.91 ~ 3212.93	7.09 ~ 10.72	11.79 ~ 14.44	0.4973	C/T	1,2,4,6,7
TI	Gly05_36253127	5	36253127	536253127	481.64	6.34	4.34	0.46	T/C	4
TI	Gly05_41272024	5	41272024	541272024	-524.76 ~ -603.99	6.81 ~ 9.36	6.86 ~ 13.42	0.0794	A/T	2,4,6
TI	Gly20_32811819	20	32811819	2032811819	476.50 ~ 866.84	7.86 ~ 12.00	8.42 ~ 21.35	0.30 - 0.31	C/T	1,2,3,4,6
